# Supplementary material for: Improved Wound Healing and Skin Regeneration Ability of 3,2′-Dihydroxyflavone-Treated Mesenchymal Stem Cell-Derived Extracellular Vesicles
Source: Int J Mol Sci. 2023 Apr 9;24(8):6964. doi: 10.3390/ijms24086964 (PMC10138514; doi:10.3390/ijms24086964)
Supplement: Supplementary file 1 [file ijms-24-06964-s001.zip]

Archive with 2 entries (2 files):
- ARRIVE Compliance Questionnaire.pdf
- Supplementary Figure_minor revision.pdf
